# Supplementary material for: Cocirculation of 4 Dengue Virus Serotypes, Putumayo Amazon Basin, 2023–2024
Source: Emerg Infect Dis. 2025 Jan;31(1):202–4. doi: 10.3201/eid3101.240888 (PMC11682814; doi:10.3201/eid3101.240888)
Supplement: Appendix — Additional information about cocirculation of 4 dengue virus serotypes, Putumayo Amazon Basin, 2023–2024. [file 24-0888-Techapp-s1.xlsx]

## Sheet: Appendix Table
Article DOI: https://doi.org/10.3201/eid3101.240888
EID cannot ensure accessibility for supplementary materials supplied by authors. Readers who have difficulty accessing supplementary content should contact the authors for assistance.
Cocirculation of 4 Dengue Virus Serotypes, Putumayo Amazon Basin, 2023–2024
Appendix Table. Details of the samples in this study
hDenV1/Ecuador/USFQ-DN_45p/2023	DENV1	V	EPI_ISL_19160715	2023-07-15	South America / Ecuador / Sucumbios	Human			Male	30	unknown			Original			(NS3_Q86H,NS1_N293S,NS2A_K67R,E_I439V,E_I293T,NS2A_L199F,NS5_A370T,E_T161I,NS2A_D139E,NS3_S88T,NS2A_L12I,NS3_E94K,NS3_I98stop,NS5_Y127H,E_S339T,NS3_I520V,NS4B_H24Q,NS4A_R76K,NS3_W83F,NS2A_A147T,NS3_V384I,C_N90S,NS5_R367Q,NS3_E93K,E_I114L,NS4B_A18V,NS1_N139D,NS4A_A93T,NS3_W89del,NS3_E101N,NS3_A91R,NS3_S78E,NS3_I462V,NS3_V97stop,NS2A_I15V,NS3_I474V,prM_E72D,NS3_A112T,NS1_K324R,C_V26G,NS3_R84K,NS3_N…	9621
hDenV1/Ecuador/USFQ-DN_45s/2023	DENV1	V	EPI_ISL_19160716	2023-07-15	South America / Ecuador / Sucumbios	Human			Male	30	unknown			Original			(NS2B_I106V,NS1_V128I,NS2A_K67R,NS1_T131A,NS1_S94N,E_I439V,NS5_T27I,NS3_R185K,NS4B_I48V,NS5_L488P,E_I293T,prM_K122R,NS1_I224T,NS2A_R82K,NS2A_L199F,NS5_A370T,prM_V135A,E_T161I,NS2A_D139E,NS3_K255R,NS2A_L12I,NS5_A487S,NS2A_T44I,NS5_S629L,NS5_Y127H,NS3_V38S,E_S339T,NS3_I520V,NS4B_H24Q,E_I436V,NS4A_Q19L,NS2A_S142P,NS4A_R76K,prM_T59A,E_V491A,NS1_T307I,NS5_E486R,NS2A_A147T,NS2A_I171V,NS2A_V106I,NS2B_E6…	10051
hDenV1/Ecuador/USFQ-DN_40/2023	DENV1	V	EPI_ISL_19160717	2023-03-07	South America / Ecuador / Sucumbios	Human			Female	10	unknown			Original			(NS3_H47del,NS3_R15E,NS1_P106H,NS2A_K67R,E_I293T,NS2B_D50del,NS3_E12del,NS2A_L199F,NS5_A370T,NS1_K112N,NS3_E14N,NS3_G32K,E_T161I,NS2A_D139E,NS2B_V43M,NS2A_L12I,NS3_T53del,NS5_Y127H,NS3_R54L,NS1_S114H,E_S339T,NS4B_H24Q,NS1_G119E,NS1_M109W,NS4A_R76K,NS2B_S47del,NS2B_I39G,NS5_R736G,NS2A_A147T,NS2B_S45Q,NS3_F46M,NS3_V384I,C_N90S,NS3_D20I,NS5_R367Q,E_I114L,NS4B_A18V,NS1_N139D,NS3_H51del,NS3_D19A,NS4A_…	9420
hDenV1/Ecuador/USFQ-DN_42/2023	DENV1	V	EPI_ISL_19160719	2023-07-07	South America / Ecuador / Sucumbios	Human			Male	43	unknown			Original			(C_I59H,NS5_F881Y,NS2A_K67R,NS2B_Q125R,prM_R91T,NS4B_R132stop,NS5_W845G,E_I293T,NS4B_E133R,NS4B_M88I,E_T161I,NS2B_E62N,NS4B_S86E,NS4B_L197del,NS5_N861T,prM_D89R,NS4B_A130S,NS2A_A147T,NS4B_I85G,NS2B_S71del,NS5_W858G,NS4B_E193del,NS4B_ins182SstopCGPHGP,NS2B_K85E,C_N90S,NS5_A856P,NS2B_E63K,NS5_T857P,E_I114L,NS5_K401R,NS1_N139D,NS4A_A93T,NS4B_V112del,C_Q41P,NS5_V402L,NS5_P836H,NS2A_I15V,NS4B_T199del,…	10086
hDenV1/Ecuador/USFQ-DN_57/2023	DENV1	V	EPI_ISL_19160720	2023-08-16	South America / Ecuador / Sucumbios	Human			Male	43	unknown			Original			(NS2B_I106V,NS2B_W124G,NS2B_M112C,NS2B_K127R,NS1_V128I,NS2A_K67R,NS2B_Q125R,NS1_S94N,NS1_T131A,NS5_T27I,NS3_R185K,NS4B_I48V,E_I293T,NS1_I224T,NS2A_L199F,NS2A_R82K,NS5_A370T,E_T161I,NS2A_D139E,NS2A_L12I,NS2A_T44I,NS5_S629L,NS5_Y127H,E_S339T,NS2B_Y122I,NS4B_H24Q,E_I436V,NS4A_Q19L,NS2A_S142P,NS4A_R76K,NS2B_S113Q,E_V491A,NS1_T307I,NS2A_A147T,NS2A_I171V,NS2B_Y110T,NS2B_E63Q,NS1_K347R,NS2B_V120C,NS3_V3…	9302
hDenV1/Ecuador/USFQ-DN_58/2023	DENV1	V	EPI_ISL_19160721	2023-08-28	South America / Ecuador / Sucumbios	Human			Female	4	unknown			Original			(NS2B_I106V,NS1_V128I,NS2A_K67R,NS1_T131A,NS1_S94N,NS5_T27I,NS3_R185K,NS4B_I48V,E_I293T,prM_K122R,NS1_I224T,NS2A_R82K,NS2A_L199F,NS5_A370T,E_T161I,NS2A_D139E,NS2A_L12I,NS2A_T44I,NS5_S629L,NS5_E818Q,NS5_Y127H,NS5_E842K,E_S339T,NS4B_H24Q,E_I436V,NS4A_Q19L,NS2A_S142P,NS4A_R76K,NS5_R841E,prM_T59A,E_V491A,NS5_S831T,NS1_T307I,NS2A_A147T,NS2A_I171V,NS2B_E63Q,NS1_K347R,NS3_V384I,C_N90S,NS5_R367Q,NS5_Q801…	9978
hDenV3/Ecuador/USFQ-DN_77/2024	DENV3	III	EPI_ISL_19160732	2024-03-22	South America / Ecuador / Sucumbios	Human			Female	unknown	unknown			Original			(NS5_T629S,NS2A_V150I,NS5_S229A,NS5_R389K,C_T62P,NS3_H60Y,NS4A_H19Y,NS2A_V127I,NS5_V72I,NS5_D557E,NS1_M2T,NS4B_I159T,NS4B_F160Y,C_A111T,NS1_T233S,NS1_E281D,NS1_L94I,NS4B_S157P,NS1_T93I,C_M106I,NS2A_T138S,NS1_S290N,NS3_S71N,NS1_A146T,NS5_I375V,NS5_I553T,2K_T20I,NS4A_R39K,C_Q97K,NS1_S145N,NS2A_S65T,NS3_T112M,E_V139I,E_A219T,NS5_A372V,E_E404A,NS5_K371R,NS2A_P202S,NS4A_S15T,NS2A_K4E,NS5_P365S,NS5_V61…	10080
hDenV2/Ecuador/USFQ-DN_11/2023	DENV2	III-Asian-American	EPI_ISL_19160725	2023-06-01	South America / Ecuador / Sucumbios	Human			Female	32	unknown			Original			(NS5_Y247H,NS5_K467R,NS4B_E7G,NS2A_L92T,NS5_G466A,NS2A_A89S,NS3_R561K,NS5_R749K,NS2A_V83S,E_T359I,NS5_E558K,NS5_G470A,NS3_I140V,NS3_K142R,NS5_A19T,NS2A_A80S,NS2A_K95E,NS4B_E24D,C_K9R,NS5_T811A,E_R120T,NS4B_V175I,NS5_L670I,NS2A_G90W,E_M6I,NS4B_F112L,NS3_A309Q,NS5_K375R,NS2A_V109T,NS5_V156I,NS4A_R76K,NS1_V177A,NS2A_P85T,C_N10S,NS4B_L6P,E_I484V,NS2A_L77P,NS5_I836V,NS3_G311del,NS3_E308K,NS5_A642T,NS3…	10025
hDenV2/Ecuador/USFQ-DN_13/2023	DENV2	III-Asian-American	EPI_ISL_19160726	2023-06-01	South America / Ecuador / Sucumbios	Human			Male	25	unknown			Original			(NS5_R482C,NS5_K524W,NS5_T588C,NS5_K548T,NS3_R561K,E_T359I,NS5_G470A,NS5_I474del,NS3_I140V,NS5_A19T,NS4B_E24D,NS5_T811A,NS5_S499K,NS5_A529C,E_R120T,NS4B_V175I,NS5_L670I,NS5_V580N,NS5_P585T,NS4B_F112L,NS5_S505E,NS5_N493P,NS5_T554del,NS5_K375R,NS2A_V109T,NS5_V156I,NS5_ins575stopL,NS1_V177A,NS5_S601V,C_N10S,NS5_T606A,NS5_I836V,NS5_V553del,NS5_L504P,NS3_M13V,NS5_A488S,NS2A_Q162R,NS5_F491L,NS4B_K80R,N…	10027
hDenV2/Ecuador/USFQ-DN_56/2023	DENV2	III-Asian-American	EPI_ISL_19160727	2023-08-07	South America / Ecuador / Sucumbios	Human			Male	26	unknown			Original			(NS5_I637A,NS5_Y247H,NS3_R549K,NS5_I135T,prM_M135I,NS3_R561K,NS5_R749K,E_T359I,NS5_E558K,E_N203D,C_K17R,NS3_I140V,NS5_A19T,NS1_T265A,NS4B_D156E,NS3_V567I,NS4A_D23N,NS4B_E24D,C_K9R,NS1_I212M,NS1_D281E,NS5_A196T,NS5_T811A,NS1_N222S,E_R120T,NS5_Y294H,NS4B_V175I,prM_T162A,NS5_L670I,E_M6I,NS1_K172R,NS1_I264T,NS4B_F112L,NS2A_L153S,prM_M39I,NS5_K375R,NS5_S225T,NS2A_V109T,NS5_V156I,NS4A_R76K,E_V491A,NS1_…	10029
hDenV2/Ecuador/USFQ-DN_017/2023	DENV2	III-Asian-American	EPI_ISL_19160728	2023-05-06	South America / Ecuador / Sucumbios	Human			Female	57	unknown			Original			(NS3_E393Q,NS5_Y247H,NS3_R561K,NS5_R749K,E_T359I,NS5_E558K,NS3_I140V,NS5_A19T,NS4B_E24D,C_K9R,NS5_T811A,E_R120T,NS4B_V175I,NS5_L670I,E_M6I,NS3_K396G,NS3_V382del,NS4B_F112L,NS3_G379R,NS5_K375R,NS3_F390V,NS2A_V109T,NS5_V156I,NS3_V395L,NS4A_R76K,NS1_V177A,C_N10S,E_I484V,NS3_T397L,NS5_I836V,NS5_A642T,NS3_M13V,NS3_M413N,NS2A_Q162R,NS5_V628I,NS4B_A137T,NS1_L247F,NS3_T389stop,NS4B_K80R,NS4A_I93V,NS3_N40…	10012
hDenV2/Ecuador/USFQ-DN_004/2023	DENV2	III-Asian-American	EPI_ISL_19160729	2023-05-24	South America / Ecuador / Sucumbios	Human			Female	31	unknown			Original			(NS3_A263del,NS3_E230del,NS3_T189S,NS5_L681S,NS3_R561K,E_T359I,NS3_P326S,NS3_I140V,NS5_A19T,NS4B_E24D,NS5_T811A,E_R120T,NS4B_V175I,NS3_I339N,NS5_C665L,NS4B_F112L,NS3_K357E,NS3_S346M,NS5_K375R,NS3_L216W,NS3_R342F,NS2A_V109T,NS5_V156I,NS3_Y278del,NS1_V177A,C_N10S,NS3_A228del,NS5_I836V,NS3_E336G,NS5_M684Y,NS3_M13V,NS3_T317H,NS5_A659V,NS2A_Q162R,NS3_S321K,NS3_L188T,NS3_P239K,NS4B_K80R,NS3_T252R,NS3_V…	9997
hDenV2/Ecuador/USFQ-DN_30/2023	DENV2	III-Asian-American	EPI_ISL_19160730	2023-06-19	South America / Ecuador / Sucumbios	Human			Male	55	unknown			Original			(NS5_I637A,NS5_Y247H,NS3_R549K,NS5_I135T,prM_M135I,NS3_R561K,NS5_R749K,E_T359I,NS5_E558K,E_N203D,C_K17R,NS3_I140V,NS5_A19T,NS1_T265A,NS4B_D156E,NS3_V567I,NS4A_D23N,NS4B_E24D,C_K9R,NS1_I212M,NS1_D281E,NS5_A196T,NS5_T811A,NS1_N222S,E_R120T,NS5_Y294H,NS4B_V175I,prM_T162A,NS5_L670I,E_M6I,NS1_K172R,NS1_I264T,NS4B_F112L,NS2A_L153S,prM_M39I,NS5_K375R,NS4A_T3A,NS5_S225T,NS2A_V109T,NS5_V156I,NS4A_R76K,E_V…	10033
hDenV2/Ecuador/USFQ-DN_31/2023	DENV2	III-Asian-American	EPI_ISL_19160731	2023-06-19	South America / Ecuador / Sucumbios	Human			Female	15	unknown			Original			(NS5_I637A,NS5_Y247H,NS3_R549K,NS5_I135T,prM_M135I,NS3_R561K,NS5_R749K,E_T359I,NS5_E558K,E_N203D,C_K17R,NS3_I140V,NS5_A19T,NS1_T265A,NS4B_D156E,NS3_V567I,NS4A_D23N,NS4B_E24D,C_K9R,NS1_I212M,NS1_D281E,NS5_A196T,NS5_T811A,NS1_N222S,E_R120T,NS5_Y294H,NS4B_V175I,prM_T162A,NS5_L670I,E_M6I,NS1_K172R,NS1_I264T,NS4B_F112L,NS2A_L153S,prM_M39I,NS5_K375R,NS5_S225T,NS2A_V109T,NS5_V156I,NS4A_R76K,E_V491A,NS1_…	10059
hDenV4/Ecuador/GENSBIO-INSPI-DN-71/2023	DENV4	II	EPI_ISL_19166682	2023-12-13	South America / Ecuador / Sucumbios	Human			Female	9	unknown			Original			(prM_R21K,NS5_I692V,NS2A_V112T,NS4B_M84V,E_M163T,NS1_A6V,NS3_P435T,NS2A_V144L,prM_R19K,NS1_T105I,C_R84K,NS5_K649R,NS1_V108A,NS2A_S114A,NS3_K14Q,NS2A_Q2P,NS2A_P159S,E_S354A,prM_S2H,NS1_K11R,NS5_S856A,NS5_D47E,NS5_K175N,NS1_D290N,NS5_T826I,E_K174E,NS5_H247Y,NS1_S239T,NS3_R594K,E_I351V,NS4B_V18A,NS1_S9N,NS1_K214R,NS2A_V35A,NS2B_V74I,E_A222T,NS3_E558K,NS1_L153F)	10860
